# Supplementary material for: Exploring the Impact of Child Hospitalisation on the Family System: A Qualitative Study Using Framework Analysis
Source: Children (Basel). 2025 Aug 31;12(9):1159. doi: 10.3390/children12091159 (PMC12468557; doi:10.3390/children12091159)
Supplement: Supplementary file 1 [file children-12-01159-s001.zip]

Archive with 1 entries (1 files):
- children-3760051-supplementary.pdf
